# Supplementary material for: The effect of cognitive behavioural therapy on pain and disability in chronic non-specific low back pain: An overview of systematic reviews
Source: PLoS One. 2025 Jun 17;20(6):e0325122. doi: 10.1371/journal.pone.0325122 (PMC12173195; doi:10.1371/journal.pone.0325122)
Supplement: S5 Table — (XLSX) [file pone.0325122.s005.xlsx]

## Sheet: Sheet1
S5 Table. Excluded Studies.
s	Authors	Year	Title	Journal	Reason for exclusion
1	Aas, R. W., Tuntland, H., Holte, K. A.. Røe, C., Labriola, M.	2009	Workplace interventions for low‐back pain in workers	Cochrane Database of Systematic Reviews	Protocol with no full text found
2	Bezerra, D. M., El Dib, R., Vidal, E. I. O., De Barros, G. A. M., Chou, R., Fukushima, F.	2014	Anticonvulsants for chronic low‐back pain	Cochrane Database of Systematic Reviews	Protocol with no full text found
3	Birkinshaw, H., Friedrich, C. M., Cole, P., Eccleston, C., Serfaty, M., Stewart, G., White, S., Moore, R. A., Phillippo, D., Pincus, T.	2023	Antidepressants for pain management in adults with chronic pain: a network meta-analysis	Cochrane Database of Systematic Reviews	Does not fit inclusion criteria
4	Cashin, A. G., Wand, B. M., O'Connell, N. E., Lee, H., Rizzo, R. R. N., Bagg, M. K., O'Hagan, E., Maher, C. G., Furlan, A. D., van Tulder, M. W. et al.	2023	Pharmacological treatments for low back pain in adults: an overview of Cochrane Reviews	Cochrane Database of Systematic Reviews	Does not fit inclusion criteria
5	Ferraro, M. C., Cashin, A. G., O'Connell, N. E., Visser, E. J., Abdel Shaheed, C., Wewege, M. A., Gustin, S. M., McAuley, J. H.	2023	Ketamine and other NMDA receptor antagonists for chronic pain	Cochrane Database of Systematic Reviews	Protocol with no full text found
6	Jesus‐Moraleida, F. R., Silva, J. P., Pereira, D. S., Domingues Dias, J. M., Correa Dias, R., Ferreira, M. L., Hayden, J. A., Pereira, L. S. M.	2016	Exercise therapy for older adults with low‐back pain	Cochrane Database of Systematic Reviews	Protocol with no full text found
7	Anheyer, D., Klose, P., Koch, A. K., Haller, H., Dobos, G., Cramer, H.	2020	Comparative efficacy of different exercise interventions in chronic non-specific low back pain: Protocol of a systematic review and network meta-analysis	BMJ Open	Protocol with no full text found
8	Berube, M., Gelinas, C., Choiniere, M., Feeley, N., Martorella, G., Parent, S., Streiner, D. L.	2017	The effect of psychological interventions on the prevention of chronic pain in adults: A systematic review protocol	Systematic Reviews	Protocol, full text found separately
9	Chen, L. H., Weber, K., Mehrabkhani, S., Baskaran, S., Abbass, T., Macedo, L. G.	2022	The effectiveness of weight loss programs for low back pain: a systematic review	BMC Musculoskeletal Disorders	Does not fit inclusion criteria
10	Eccleston, C., Fisher, E., Craig, L., Duggan, G. B., Rosser, B. A., Keogh, E.	2014	Psychological therapies (Internet-delivered) for the management of chronic pain in adults	Cochrane Database of Systematic Reviews	Mixed treatment or population without subgroup analysis
11	Fonseca, L. S., Silva, J. P., Souza, M. B., Mascarenhas, R. O., Silva, H. J., Campos, M. G. M., Pereira, L. S. M., Oliveira, M. X., Oliveira, V. C.	2023	Efficacy of pharmacological and non-pharmacological therapy on pain intensity and disability of older people with chronic nonspecific low back pain: a protocol for a network meta-analysis	Systematic Reviews	Protocol, full text found separately
12	Hee, S. W., Mistry, D., Friede, T., Lamb, S. E., Stallard, N., Underwood, M., Patel, S., Carlsson, C., Cecchi, F., Dufour, N., Endres, H., Hancock, M., Hay, E., Korff, V., Lamb, S., Macedo, L., MacPherson, H., Maher, C., McDonough, S., Smeets, R., Torgerson, D., Witt, C.	2021	Identification of subgroup effect with an individual participant data meta-analysis of randomised controlled trials of three different types of therapist-delivered care in low back pain	BMC Musculoskeletal Disorders	Mixed treatment or population without subgroup analysis
13	Hochheim, M., Ramm, P., Amelung, V.	2022	The effectiveness of low-dosed outpatient biopsychosocial interventions compared to active physical interventions on pain and disability in adults with nonspecific chronic low back pain: A protocol for a systematic review with meta-analysis	PLOS one	Protocol, full text found separately
14	Joypaul, S., Kelly, F., McMillan, S. S., King, M. A.	2019	Multi-disciplinary interventions for chronic pain involving education: A systematic review	PLOS one	Mixed treatment or population without subgroup analysis
15	Lai, L., Liu, Y., McCracken, L. M., Li, Y., Ren, Z.	2023	The efficacy of acceptance and commitment therapy for chronic pain: A three-level meta-analysis and a trial sequential analysis of randomized controlled trials	Behaviour Research and Therapy	Mixed treatment or population without subgroup analysis
16	Li, R., Li, Y., Kong, Y., Li, H., Hu, D., Fu, C., Wei, Q.	2024	Virtual Reality-Based Training in Chronic Low Back Pain: Systematic Review and Meta-Analysis of Randomized Controlled Trials	Journal of Medical Internet Research	Mixed treatment or population without subgroup analysis
17	Marley, J., Tully, M. A., Porter-Armstrong, A., Bunting, B., O'Hanlon, J., Atkins, L., Howes, S., McDonough, S. M.	2017	The effectiveness of interventions aimed at increasing physical activity in adults with persistent musculoskeletal pain: A systematic review and meta-analysis	BMC Musculoskeletal Disorders	Does not fit inclusion criteria
18	van de Graaf, D. L., Trompetter, H. R., Smeets, T., Mols, F.	2021	Online Acceptance and Commitment Therapy (ACT) interventions for chronic pain: A systematic literature review	Internet Interventions	Mixed treatment or population without subgroup analysis
19	Yang, H., Wang, X., Yang, J., Zhang, W., Ding, Y., Sang, T., Chen, W., Wang, W.	2023	Effect of mindfulness-based mind-body therapies in patients with non-specific low back pain-A network meta-analysis of randomized controlled trials	Frontiers in Aging Neuroscience	Does not fit inclusion criteria
20	Hashefi, M., Katz, J. D., Reid, M. C.	2013	Nonpharmacologic, complementary, and alternative interventions for managing chronic pain in older adults	Clinical Geriatrics	Wrong publication type
21	Ng, J. Y., Anagal, M., Bhowmik, T.	2023	Low back pain patients' perceived effectiveness of utilizing complementary and alternative medicine: a systematic review of qualitative studies	Journal of Complementary and Integrative Medicine	Mixed treatment or population without subgroup analysis
22	Drug and Therapeutics Bulletin	2019	CBT for managing chronic non-cancer pain in older adults	Drug and Therapeutics Bulletin	Wrong publication type
23	Mayer, J. M., Haldeman, S., Tricco, A. C., Dagenais, S.	2010	Management of chronic low back pain in active individuals	Current Sports Medicine Reports	Wrong publication type
24	Yang, S. Y., McCracken, L. M.	2014	Acceptance and Commitment Therapy for chronic pain	Journal of Clinical Outcomes Management	Wrong publication type
25	Nordin, M., Balague, F., Cedraschi, C.	2006	Nonspecific lower-back pain: Surgical versus nonsurgical treatment	Clinical Orthopaedics and Related Research	Wrong publication type
26	Veillon, J., Preuilh, A., Wormser, J.	2024	Cognitive behavioural interventions led by a physiotherapist in chronic non-specific low back pain: A systematic review and meta-analysis	Journal of Bodywork and Movement Therapies	Does not fit inclusion criteria
27	Van Tulder, M. W., Koes, B. W., Bouter, L. M.	1997	Conservative treatment of acute and chronic nonspecific low back pain: A systematic review of randomized controlled trials of the most common interventions	Spine	Does not fit inclusion criteria
28	Soares Fonseca, L., Pereira Silva, J., Bastos Souza, M., Gabrich Moraes Campos, M., de Oliveira Mascarenhas, R., de Jesus Silva, H., Souza Maximo Pereira, L., Xavier Oliveira, M., Cunha Oliveira, V.	2023	Effectiveness of pharmacological and non-pharmacological therapy on pain intensity and disability in older people with chronic nonspecific low back pain: a systematic review with meta-analysis	European Spine Journal	Mixed treatment or population without subgroup analysis
29	Khoja, O., Taylor, A., Koculu, E., Alshehri, M., Yaseen, K.	2020	A systematic review on the effectiveness of cognitive functional therapy for patients with chronic non-specific low back pain	Physiotherapy	Wrong publication type
30	Michura, D., Bonn, J.	2017	The effectiveness of group cognitive behavioural therapy in the management of chronic low back pain	Physiotherapy	Wrong publication type
31	Khoja, O., Koculu, E., Taylor, A., Alshehri, M.	2019	The Effectiveness of Cognitive Functional Therapy for Patients with Chronic Non-Specific Low Back Pain	Archives of Physical Medicine and Rehabilitation	Wrong publication type
32	Zhang, Q., Jiang, S., Young, L., Li, F.	2019	The Effectiveness of Group-Based Physiotherapy-Led Behavioral Psychological Interventions on Adults With Chronic Low Back Pain: A Systematic Review and Meta-Analysis	American Journal of Physical Medicine & Rehabilitation	Does not fit inclusion criteria
33	Engers, A. J., Jellema, P., Wensing, M., van der Windt, D., Grol, R., van Tulder, M. W.	2008	Individual patient education for low back pain	Cochrane Database of Systematic Reviews	Does not fit inclusion criteria
34	van Middelkoop, M., Rubinstein, S. M., Kuijpers, T., Verhagen, A. P., Ostelo, R., Koes, B. W., van Tulder, M. W.	2011	A systematic review on the effectiveness of physical and rehabilitation interventions for chronic non-specific low back pain	European Spine Journal	Overlapping primary studies
35	Hall, A., Richmond, H., Copsey, B., Hansen, Z., Williamson, E., Jones, G., Fordham, B., Cooper, Z., Lamb, S.	2018	Physiotherapist-delivered cognitive-behavioural interventions are effective for low back pain, but can they be replicated in clinical practice? A systematic review	Disability & Rehabilitation	Mixed treatment or population without subgroup analysis
36	Hoffman, B. M., Papas, R. K., Chatkoff, D. K., Kerns, R. D.	2007	Meta-analysis of psychological interventions for chronic low back pain	Health Psychology	Mixed treatment or population without subgroup analysis
37	Miki, T., Kondo, Y., Kurakata, H., Buzasi, E., Takebayashi, T., Takasaki, H.	2022	The effect of cognitive functional therapy for chronic nonspecific low back pain: a systematic review and meta-analysis	Biopsychosocial Medicine	Does not fit inclusion criteria
38	Pardos-Gascon, E. M., Narambuena, L., Leal-Costa, C., van-der Hofstadt-Roman, C. J.	2021	Differential efficacy between cognitive-behavioral therapy and mindfulness-based therapies for chronic pain: Systematic review	International Journal of Clinical and Health Psychology	Overlapping primary studies
39	Ibrahim, T., Tleyjeh, I. M., Gabbar, O.	2008	Surgical versus non-surgical treatment of chronic low back pain: a meta-analysis of randomised trials	International Orthopaedics	Mixed treatment or population without subgroup analysis
40	Bordeleau, M., Stamenkovic, A., Tardif, P. A., Thomas, J.	2022	The Use of Virtual Reality in Back Pain Rehabilitation: A Systematic Review and Meta-Analysis	Journal of Pain	Does not fit inclusion criteria
41	Ampiah, P. K., Hendrick, P., Moffatt, F., Ahenkorah, J.	2020	Operationalisation of a biopsychosocial approach for the non-pharmacological management of patients with chronic musculoskeletal pain in low- and middle-income countries: A systematic review	Musculoskeletal Care	Mixed treatment or population without subgroup analysis
42	van Geen, J. W., Edelaar, M. J., Janssen, M., van Eijk, J. T.	2007	The long-term effect of multidisciplinary back training: a systematic review	SPINE	Does not fit inclusion criteria
43	van Tulder, M. W., Ostelo, R., Vlaeyen, J. W., Linton, S. J., Morley, S. J., Assendelft, W. J.	2001	Behavioral treatment for chronic low back pain: a systematic review within the framework of the Cochrane Back Review Group	SPINE	Does not fit inclusion criteria
44	Pei, J. H., Ma, T., Nan, R. L., Chen, H. X., Zhang, Y. B., Gou, L., Dou, X. M.	2021	Mindfulness-Based Cognitive Therapy for Treating Chronic Pain A Systematic Review and Meta-analysis	Psychology, Health & Medicine	Mixed treatment or population without subgroup analysis
45	Berube, M., Martorella, G., Cote, C., Gelinas, C., Feeley, N., Choiniere, M., Parent, S., Streiner, D. L.	2021	The Effect of Psychological Interventions on the Prevention of Chronic Pain in Adults: A Systematic Review and Meta-analysis	Clinical Journal of Pain	Does not fit inclusion criteria
46	Kent, P., Kjaer, P.	2012	The efficacy of targeted interventions for modifiable psychosocial risk factors of persistent nonspecific low back pain - a systematic review	Manual Therapy	Mixed treatment or population without subgroup analysis
47	Hochheim, M., Ramm, P., Amelung, V.	2023	The effectiveness of low- dosed outpatient biopsychosocial interventions compared to active physical interventions on pain and disability in adults with nonspecific chronic low back pain: A systematic review with meta- analysis	Pain Practice	Mixed treatment or population without subgroup analysis
48	Poiraudeau, S., Rannou, F., Revel, M.	2007	Functional restoration programs for low back pain: a systematic review	Annales de réadaptation et de médecine physique	Wrong publication type
49	Chou, R., Deyo, R., Friedly, J., Skelly, A., Hashimoto, R., Weimer, M., Fu, R., Dana, T., Kraegel, P., Griffin, J., Grusing, S., Brodt, E. D.	2017	Nonpharmacologic Therapies for Low Back Pain: A Systematic Review for an American College of Physicians Clinical Practice Guideline	Annals of Internal Medicine	Wrong publication type
50	Hughes, L. S., Clark, J., Colclough, J. A., Dale, E., McMillan, D.	2017	Acceptance and Commitment Therapy (ACT) for Chronic Pain: A Systematic Review and Meta-Analyses	Clinical Journal of Pain	Mixed treatment or population without subgroup analysis
51	Scascighini, L., Toma, V., Dober-Spielmann, S., Sprott, H.	2008	Multidisciplinary treatment for chronic pain: a systematic review of interventions and outcomes	Rheumatology	Mixed treatment or population without subgroup analysis
52	O'Keeffe, M., Purtill, H., Kennedy, N., Conneely, M., Hurley, J., O'Sullivan, P., Dankaerts, W., O'Sullivan, K.	2016	Comparative Effectiveness of Conservative Interventions for Nonspecific Chronic Spinal Pain: Physical, Behavioral/Psychologically Informed, or Combined? A Systematic Review and Meta-Analysis	Journal of Pain	Mixed treatment or population without subgroup analysis
53	Guerrero, A. V. S., Maujean, A., Campbell, L., Sterling, M.	2018	A Systematic Review and Meta-Analysis of the Effectiveness of Psychological Interventions Delivered by Physiotherapists on Pain, Disability and Psychological Outcomes in Musculoskeletal Pain Conditions	Clinical Journal of Pain	Mixed treatment or population without subgroup analysis
54	Bostick, G. P.	2017	Effectiveness of psychological interventions delivered by non-psychologists on low back pain and disability: a qualitative systematic review	The Spine Journal	Mixed treatment or population without subgroup analysis
55	Fleckenstein, J., Floessel, P., Engel, T., Krempel, L., Stoll, J., Behrens, M., Niederer, D.	2022	Individualized Exercise in Chronic Non-Specific Low Back Pain: A Systematic Review with Meta-Analysis on the Effects of Exercise Alone or in Combination with Psychological Interventions on Pain and Disability	Journal of Pain	Mixed treatment or population without subgroup analysis
56	Turner, J. A.	1996	Educational and behavioral interventions for back pain in primary care	SPINE	Wrong publication type
57	Hernandez-Lucas, P., Leiros-Rodriguez, R., Lopez-Barreiro, J., Garcia-Soidan, J. L.	2022	Is the combination of exercise therapy and health education more effective than usual medical care in the prevention of non-specific back pain? A systematic review with meta-analysis	Annals of Medicine	Does not fit inclusion criteria
58	Du, S., Dong, J., Jin, S., Zhang, H., Zhang, Y.	2021	Acceptance and Commitment Therapy for chronic pain on functioning: A systematic review of randomized controlled trials	Neuroscience and Biobehavioral Reviews	Overlapping primary studies
59	Ostelo, R. W., van Tulder, M. W., Vlaeyen, J. W., Linton, S. J., Morley, S. J., Assendelft, W. J.	2005	Behavioural treatment for chronic low-back pain	Cochrane Database of Systematic Reviews	Outdated version
60	van Tulder, M. W., Ostelo, R. W., Vlaeyen, J. W., Linton, S. J., Morley, S. J., Assendelft, W. J.	2000	Behavioural treatment for chronic low-back pain (Review)	Cochrane Database of Systematic Reviews	Does not fit inclusion criteria
61	Williams, A. C. C., Fisher, E., Hearn, L., Eccleston, C.	2020	Psychological therapies for the management of chronic pain (excluding headache) in adults	Cochrane Database of Systematic Reviews	Mixed treatment or population without subgroup analysis
62	Garg, S., Garg, D., Turin, T. C., Chowdhury, M. F.	2016	Web-Based Interventions for Chronic Back Pain: A Systematic Review	Journal of Medical Internet Research	Wrong publication type
63	Belavy, D. L., Diwan, A. D., Ford, J., Miller, C. T., Hahne, A. J., Mundell, N., Tagliaferri, S., Bowe, S., Pedder, H., Saueressig, T., Zhao, X., Chen, X., Balasundaram, A. P., Arora, N. K., Owen, P. J.	2021	Network meta-analysis for comparative effectiveness of treatments for chronic low back pain disorders: systematic review protocol	BMJ Open	Protocol with no full text found
64	Richmond, H., Hall, A. M., Copsey, B., Hansen, Z., Williamson, E., Hoxey-Thomas, N., Cooper, Z., Lamb, S. E.	2015	The Effectiveness of Cognitive Behavioural Treatment for Non-Specific Low Back Pain: A Systematic Review and Meta-Analysis	PLoS ONE	Mixed treatment or population without subgroup analysis
65	Steiro, A., Strom, V., Dahm, K. T., Reinar, L. M.	2012	Psychological Treatments for Non-Specific Chronic Pain	Knowledge Centre for the Health Services at The Norwegian Institute of Public Health (NIPH)	Wrong publication type
66	Kamper, S. J., Apeldoorn, A. T., Chiarotto, A., Smeets, R. J., Ostelo, R. W., Guzman, J., van Tulder, M. W.	2015	Multidisciplinary biopsychosocial rehabilitation for chronic low back pain: Cochrane systematic review and meta-analysis	BMJ	Does not fit inclusion criteria
67	Ruiz Romero, M. V., Lobato Parra, E., Porrua Del Saz, A., Martinez Monrobe, M. B., Pereira Delgado, C. M., Gomez Hernandez, M. B.	2024	Management of chronic non-oncologic pain by multicomponent programs using non-pharmacologic therapies: A systematic review of the literature	Journal of Healthcare Quality Research	Foreign Language
68	Anheyer, D., Haller, H., Lauche, R., Dobos, G., Cramer, H.	2017	A systematic review and meta-analysis of mindfulness-based stress reduction for treating low back pain	BMC Complementary and Alternative Medicine. Conference: World Congress Integrative Medicine and Health	Does not fit inclusion criteria
69	Hayden, J. A., Ogilvie, R., Kashif, S., Singh, S., Boulos, L., Stewart, S. A., Wieland, L. S., Jesus-Moraleida, F. R., Saragiotto, B. T., Yamato, T. P, et al.	2023	Exercise treatments for chronic low back pain: a network meta‐analysis	Cochrane Database of Systematic Reviews	Protocol with no full text found
70	Chou, R., Deyo, R., Friedly, J., Skelly, A., Hashimoto, R., Weimer, M., Fu, R., Dana, T., Kraegel, P., Griffin, J., Grusing, S., Brodt, E.	2016	Noninvasive Treatments for Low Back Pain	Agency for Healthcare Research and Quality	Wrong publication type
71	Skelly, A. C., Chou, R., Dettori, J. R., Turner, J. A., Friedly, J. L., Rundell, S. D., Fu, R., Brodt, E. D., Wasson, N., Kantner, S., Ferguson, A. J. R.	2020	Noninvasive Nonpharmacological Treatment for Chronic Pain: A Systematic Review Update	Agency for Healthcare Research and Quality	Mixed treatment or population without subgroup analysis
72	Skelly, A. C., Chou, R., Dettori, J. R., Turner, J. A., Friedly, J. L., Rundell, S. D., Fu, R., Brodt, E. D., Wasson, N., Winter, C., Ferguson, A. J. R.	2018	Noninvasive Nonpharmacological Treatment for Chronic Pain: A Systematic Review	Agency for Healthcare Research and Quality	Outdated version
73	Ferlito, R., Blatti, C., Lucenti, L., Boscarino, U., Sapienza, M., Pavone, V., Testa, G.	2022	Pain Education in the Management of Patients with Chronic Low Back Pain: A Systematic Review	Journal of Functional Morphology & Kinesiology	Mixed treatment or population without subgroup analysis
74	Paschali, M., Lazaridou, A., Sadora, J., Papianou, L., Garland, E. L., Zgierska, A. E., Edwards, R. R.	2024	Mindfulness-based Interventions for Chronic Low Back Pain: A Systematic Review and Meta-analysis	Clinical Journal of Pain	Mixed treatment or population without subgroup analysis
75	Thompson, T., Dias, S., Poulter, D., Weldon, S., Marsh, L., Rossato, C., Shin, J. I., Firth, J., Veronese, N., Dragioti, E., Stubbs, B., Solmi, M.,Maher, C. G., Cipriani, A.,Ioannidis, J. P. A.	2020	Efficacy and acceptability of pharmacological and non-pharmacological interventions for non-specific chronic low back pain: a protocol for a systematic review and network meta-analysis	Systematic Reviews	Protocol with no full text found
76	Hong, S. J., Park, J., Park, S., Eze, B., Dorsey, S. G., Starkweather, A., Kim, K.	2024	Software-based interventions for low back pain management: A systematic review and meta-analysis	Journal of Nursing Scholarship	Mixed treatment or population without subgroup analysis
77	Herrero, P., Val, P., Lapuente-Hernandez, D., Cuenca-Zaldivar, J. N., Calvo, S., Gomez-Trullen, E. M.	2024	Effects of Lifestyle Interventions on the Improvement of Chronic Non-Specific Low Back Pain: A Systematic Review and Network Meta-Analysis	Heatlhcare	Does not fit inclusion criteria
78	Kerns, J. W., White, A., Nashelsky, J., Sherman, S.	2006	Does psychiatric treatment help patients with intractable chronic pain?	Journal of Family Practice	Wrong publication type
79	Ramond-Roquin, A., Bouton, C., Gobin-Tempereau, A. S., Airagnes, G., Richard, I., Roquelaure, Y., Huez, J. F.	2014	Interventions focusing on psychosocial risk factors for patients with non-chronic low back pain in primary care--a systematic review	Family Practice	Does not fit inclusion criteria
80	O'Keeffe, M., O'Sullivan, P., Purtill, H., Bargary, N., O'Sullivan, K.	2020	Cognitive functional therapy compared with a group-based exercise and education intervention for chronic low back pain: a multicentre randomised controlled trial (RCT)	British journal of sports medicine	Wrong publication type
81	Zhang, J., Jiang, N., Xu, H., Wu, Y., Cheng, S., Liang, B.	2024	Efficacy of cognitive functional therapy in patients with low back pain: A systematic review and meta-analysis	International Journal of Nursing Studies	Does not fit inclusion criteria
82	Ho, E., Ferreira, M., Chen, L., Simic, M., Ashton-James, C., Comachio, J., Hayden, J., Ferreira, P.	2020	Psychological interventions for chronic non-specific low back pain: protocol of a systematic review with network meta-analysis	BMJ Open	Protocol, full text found separately
83	Zhang, Q., Xu, H., Wang, Y., Jiang, J., Xue, Q., Qiu, Z.	2023	Efficacy of cognitive behavioral therapy for reducing pain susceptibility and increasing social engagement in patients with chronic low back pain: A systematic review and meta-analysis	Medicine	Does not fit inclusion criteria
84	Moreno-Ligero, M., Moral-Munoz, J. A., Salazar, A., Failde, I.	2023	mHealth Intervention for Improving Pain, Quality of Life, and Functional Disability in Patients With Chronic Pain: Systematic Review	JMIR MHealth and UHealth	Mixed treatment or population without subgroup analysis
